# Supplementary material for: Screening Wheat Genotypes for Specific Genes Linked to Drought Tolerance
Source: Genes (Basel). 2024 Aug 24;15(9):1119. doi: 10.3390/genes15091119 (PMC11431628; doi:10.3390/genes15091119)
Supplement: Supplementary file 1 [file genes-15-01119-s001.zip]

Archive with 1 entries (1 files):
- genes-3124613-supplementary.xlsx
