# Supplementary material for: Screening Wheat Genotypes for Specific Genes Linked to Drought Tolerance
Source: Genes (Basel). 2024 Aug 24;15(9):1119. doi: 10.3390/genes15091119 (PMC11431628; doi:10.3390/genes15091119)
Supplement: Supplementary file 1 [file genes-15-01119-s001.zip › genes-3124613-supplementary.xlsx]

## Sheet: Table 1
	Table S1: Primer codes, sequences of the forward and reverse primers, and annealing tempreture used in this study.
	code	Primer		Primer sequence(5′-3′)	Fragment size (bp)	Anneal temp.(°C)	Reference
	1	DREB1-A	F	ATGAACAGGAAGAAGAAAGTGCGC	593	62	Meng Liu et al. 2018
			R	TTCTCAAATCATTGCTCACT TCTTTC
	2	DREB1-A1	F	CGGAACCACTCCCTCCATCTC	1107	58.8	Meng Liu et al. 2018
			R	CGGTTGCCCCATTAGACGTCA
	3	DREB1-A2	F	CTGGCACCTCCATTGCTGAC	599	67.4	Meng Liu et al. 2018
			R	AGTACATGAACTCAACGCACAGGACAAC
	4	DREB1-B	F	CCCAACCCAAGTGATAATAATCT	716	58.8	Meng Liu et al. 2018
			R	TTGTGCTCCTCATGGGTACTT
	5	DREB1-B	F	ATGACCAGGAAGAAGAAAGTGCGC	585	60	Meng Liu et al. 2018
			R	TCATTGCTCACTTCTTTTTTCACCTTAT
	6	DREB1-D	F	ATGAACAGGAAGAAGAAAGTGCGC	455	52	Meng Liu et al. 2018
			R	TCCTTCCCATCAGAAGGATGTGAC
	7	DREB1-D1	F	TCGTCCCTCTTCTCGCTCCAT	1190	69.6	Meng Liu et al. 2018
			R	GCGGTTGCCCCATTAGACATCG
	8	DREB1-D2	F	CTGGCACCTCCATTGCCGAT	596	69.6	Meng Liu et al. 2018
			R	AGTACATGAACTCAACGCACAGGACAAC
	9	DREB U	F	TCGTCCCTCTTCTCGCTCCATGG	493	66	Meng Liu et al. 2018
			R	GGGCATGGCG CCGCATGG
	10	BIN1-F	F	CCTCTCCAGCAACCATCTCG	691	60	(Ying Feng et al. 2015)
			R	GGGTATCTGTCCGGTGAAGG
	11	NIM1-F	F	CTAGGAGATGAGCACCCTGG	523	60	(Xin-Cheng Li et al. 2023; Burcu Seckin Dinler et al. 2020)
			R	CCTCGGTAGTTCAGTCCAGC
	12	NPR2-F	F	CCTCCATATTCCTCCCCGTC	522	60
			R	GTTGGACAGGTAGGACGACG
	13	MYC2-F	F	CTCCATGACCCAGTCCTTCC	687	60	(Roohollah Shamloo-Dashtpagerdi et al. 2023)
			R	AGGATCTCACCAGACTCGGG
	14	RHD2-F	F	GGAGGGAGAGAGAGTGTGTG	508	60	(Xiaoqian Chu et al. 2015)
			R	GGTCCAGTAGAAGTAGGCGC
	15	DELTA-OAT-F	F	CCCCTCCCCTTTCAATCAGG	646	60	(Liangqi Wu et al. 2003; Ji-bao CHEN et al. 2016)
			R	GTCGCTACTCACACTACGGG
	16	OBF5-F	F	GTCACCGACTACTTCTCCCG	506	60	Chao Zhong et al. 2023
			R	GCTTATGTCCTCCGCCTTCG
	17	PEPR1-F	F	CTGGCTATGATGGGGACTCC	605	60
			R	CTCGCACTGAACTCCCTTCC
	18	PAD4-F	F	TCTCTCCGTGTCAGGGTTCC	568	60	Magdalena Szechyńska-Hebda et al. 2016
			R	GGAGGAGGGTTAGGAGAGGA
	19	EDS1-F	F	CCCTCAAGTCCCTGAACGAG	515	60	Magdalena Szechyńska-Hebda et al. 2016
			R	CCTGCCAAGATTTCCCGAGG

## Sheet: Table 2
		Table S2: List of primers used for PCR analysis and associated protiens.
	NO.	Gene name	Acssetion name	Orotein	references
	1	BIN1	TRAESCS3B02G275000	Protein kinase-like domain superfamily	35
	2	NIM1	TRAESCS3B02G123800	1-SKP1/BTB/POZ domain superfamily 2- Ankyrin repeat protein	36
	3	RHD2	TRAESCS1D02G285000	EF-hand domain pair	37
	4	DELTA-OAT	TRAESCS5D02G384500	Pyridoxal phosphate-dependent transferase	37
	5	OBF5	TRAESCS1D02G105300	Basic-leucine zipper	38
	6	PEPR1	TRAESCS7A02G203700	Protein kinase-like domain superfamily	35
	7	EDS1	TRAESCS5D02G208600	alpha/beta hydrolase	34
	8	DREB genes		dehydration-responsive element-binding protein	12

## Sheet: Table 3
	Table S3: The means of studed traits under normal and drought conditions in tow seasons.
			First season
			Control				Drought
			SPL	NSPL	GNPS	GYPS	SPL	NSPL	GNPS	GYPS
		Giza-36	12.84	26.66	72.33	4.76	11.83	26.5	59.33	4.34
		QADRY 002	16.5	28.83	104.67	4.37	14.67	28.17	70.17	3.84
		GIMMIZA11	18.16	29.67	99.5	5.59	17.67	27.33	87.17	4.66
		QADRY 007	25.5	28.67	105.67	5.55	20.33	28	93.5	5.34
		Sohag-5	8.34	24.33	96.67	4.98	9	23.66	96.67	4.95
		PI469072	9.34	25.33	69.17	3.75	8.17	26.33	62.33	3.5
		PI525241	8.66	31	91.17	4.48	8.16	30.33	81	3.82
			Second season
			Control				Drought
			SPL	NSPL	GNPS	GYPS	SPL	NSPL	GNPS	GYPS
		Giza-36	12.5	28	72.33	4.89	11.34	26	60.83	4.16
		QADRY 002	18	30.66	96.5	4.8	15.66	29	76.83	3.73
		GIMMIZA11	18.33	28.66	88.17	4.55	18.66	27	87	4.67
		QADRY 007	24.5	28	118.83	6.16	19.5	27.33	101.5	4.94
		Sohag-5	8.17	23.33	82.83	4.51	8.5	25	79.83	4.51
		PI469072	8.34	23.5	65.17	3.45	8.84	25	64.67	3.42
		PI525241	9.33	32.33	91	4.51	8.66	30.5	77.08	3.79
